# Supplementary material for: Minimally Invasive Partial vs. Total Adrenalectomy for the Treatment of Unilateral Primary Aldosteronism: A Systematic Review and Meta-Analysis
Source: J Clin Med. 2022 Feb 25;11(5):1263. doi: 10.3390/jcm11051263 (PMC8911420; doi:10.3390/jcm11051263)
Supplement: Supplementary file 1 [file jcm-11-01263-s001.zip]

Archive with 1 entries (1 files):
- jcm-1551547-supplementary.pdf
